# Supplementary material for: A mechanistic account of bodily resonance and implicit bias
Source: Cognition. 2019 Mar;184:1–10. doi: 10.1016/j.cognition.2018.11.010 (PMC6346146; doi:10.1016/j.cognition.2018.11.010)
Supplement: Supplementary data 1 [file mmc1.m]

function[Conditions,Key,ModelData]  = Figure3AB_Code(Agents)
%% Script to simulate data and generate Figures 3 A and B
%  Rachel Bedder and Daniel Bush, UCL (2017)
%  r.bedder@ucl.ac.uk, drdanielbush@gmail.com
%
%  Input:
%  Agents = Total number of agents to simulate per experimental group


%  First, simulate multiple female, light-skinned agents, and encode their
%  self-image features in the Hopfield network
disp('Simulating initial life experience for each agent...')
N       = 6;                            % Total number of neurons (Light-skinned / Dark-skinned / Female / Male / Positive / Negative)
image   = [1 3 5];                      % Neurons encoding self-image (Light-skinned, female and positive)
dur     = 10000;                        % Simulation length (ms)
ACh     = 1;                            % Learning toggle (Learning on, retrieval off)
k       = 2e-5;                         % Learning rate
w_init 	= zeros(N,N);                   % Initial synaptic weight matrix (No associations encoded)
w       = cell(Agents*4,1);             % Memory to store output weight matrices
exIn    = 0.5;                          % External input generated by feature perception
for a   = 1 : Agents*4
    [w{a},~]            = HopfieldFunction(dur,ACh,k,w_init,image,exIn);
end
clear a w_init


%  Next, compute sensory evidence for the pre-IVR IAT based on the output
%  of the self-image network
disp('Computing sensory evidence for the pre-IVR IAT...')
stim    = [1 2 5 6];                    % IAT stimuli (light / dark / positive / negative)
ACh     = 0;                            % Learning toggle (Learning off, retrieval on)
dur     = 1000;                         % Simulation length (ms)
preCon 	= nan(Agents*4,length(stim));   % Assign some memory for the output
preInc  = nan(Agents*4,length(stim));
r_total = nan(Agents*4,length(stim),2);
for a   = 1 : Agents*4                  % Cycle through each agent...
    
    for s   = 1 : length(stim)          % ...and each IAT stimulus category
        
        % Compute the output firing rate of the network in response to that
        % stimulus category
        [~,r_out]       = HopfieldFunction(dur,ACh,k,w{a},stim(s),exIn);
        
        % Then store the total input to the motor response populations of
        % the drift diffusion network for congruent and incongruent blocks
        % separately
        preCon(a,s)     = r_out(1,end)+r_out(5,end)-r_out(2,end)-r_out(6,end);
        preInc(a,s)     = r_out(1,end)+r_out(6,end)-r_out(2,end)-r_out(5,end);
        r_total(a,s,1)	= sum(r_out(:,end));
        clear r_out
        
    end
    
end
preCon  = (abs(preCon) - exIn + 0.05) .* repmat([1 -1 1 -1],Agents*4,1);
preInc  = (abs(preInc) - exIn + 0.05) .* repmat([1 -1 -1 1],Agents*4,1);
clear a s


%  Next, simulate the pre-IVR IAT using a drift diffusion model with 
%  sensory evidence values for congruent and incongruent blocks taken from 
%  above
disp('Simulating the pre-IVR IAT...')
trials	= 24;                           % Number of trials for each stimulus category
IAT     = nan(Agents*4,2);              % Assign some memory for the output
preRTs  = nan(Agents*4,2);
allRTs  = cell(Agents*4,4);
allErr  = cell(Agents*4,4);
for a   = 1 : Agents*4                  % Cycle through each agent...
    
    % First, simulate RTs and error rates for the congruent block
    conRT   = nan(trials*4,1);
    error   = nan(trials*4,1);
    for s   = 1 : length(stim)
        [~,conRT((s-1)*trials+1:s*trials),error((s-1)*trials+1:s*trials)] = DriftDiffusionFunction(preCon(a,s),trials,false);
    end
    allRTs{a,1}         = conRT;
    allErr{a,1}         = error;
    
    % Correct the RTs for error trials
    conRT(error==1)     = nanmean(conRT) + 0.6; clear error
    
    % Then, simulate RTs and error rates for the incongruent block
    incRT   = nan(trials*4,1);
    error   = nan(trials*4,1);
    for s   = 1 : length(stim)
        [~,incRT((s-1)*trials+1:s*trials),error((s-1)*trials+1:s*trials)] = DriftDiffusionFunction(preInc(a,s),trials,false);
    end
    allRTs{a,2}         = incRT;
    allErr{a,2}         = error;
    
    % Correct the RTs for error trials
    incRT(error==1)     = nanmean(incRT) + 0.6; clear error
    
    % Finally, compute the IAT from the mean reaction times in each block
    preRTs(a,1)      	= nanmean(conRT);
    preRTs(a,2)         = nanmean(incRT);
    IAT(a,1)            = (nanmean(incRT) - nanmean(conRT)) / nanstd([incRT ; conRT]); clear incRT conRT
end
clear a


%  Next, plot the the pre-IVR IAT data (Figure 3A)
disp('Plotting pre-IVR IAT data...')
figure
bar(mean(IAT(:,1)),'FaceColor',[0.8 0.8 0.8],'EdgeColor','k','LineWidth',3)
hold on
errorbar(mean(IAT(:,1)),std(IAT(:,1))./sqrt(Agents*4),'k.','LineWidth',5)
hold off
xlim([0 2]); axis square; ylim([0.4 0.6])
ylabel('IAT Effect (au)','FontSize',48)
set(gca,'XTickLabel',{'Simulated Data'})
xlabel('','FontSize',48)
drawnow


%  Next, simulate the IVR experience
disp('Simulating the IVR experience...')
dur         = 2000;                     % Simulation length (ms)
exIn        = 0.5;                      % External input generated by feature perception
condition   = repmat(1:4,1,Agents);     % Assign each agent to a condition
for a   	= 1 : Agents*4              % Cycle through each agent...
    
    if condition(a) == 1                % EL
        ACh     = 1;                    % Learning toggle (learning on, retrieval off)
        image 	= [1 3 5];              % Light-skinned, female, positive        
        
    elseif condition(a) == 2            % ED
        ACh     = 1;                    % Learning toggle (learning on, retrieval off)
        image 	= [2 3 5];              % Dark-skinned, female, positive        
        
    elseif condition(a) == 3            % EA
        ACh     = 1;                    % Learning toggle (learning on, retrieval off)        
        if rand < 0.5
            image 	= [1 3 5];          % Light-skinned, female, positive
        else
            image 	= [2 3 5];          % Dark-skinned, female, positive
        end
        
    elseif condition(a) == 4            % NE
        ACh     = 0;                    % Learning toggle (learning off, retrieval on)
        image 	= [2 3 5];              % Dark-skinned, female, positive
        
    end
    
    % Simulate additional learning of self-image during the IVR experience
    [w{a,1},~] 	= HopfieldFunction(dur,ACh,k,w{a,1},image,exIn);
    clear ACh image
end
clear a exIn


%  Next, compute sensory evidence for the post-IVR IAT based on the output
%  of the self-image network
disp('Computing sensory evidence for the post-IVR IAT...')
stim    = [1 2 5 6];                    % IAT stimuli (light / dark / positive / negative)
ACh     = 0;                            % Learning toggle (Learning off, retrieval on)
dur     = 1000;                         % Simulation length (ms)
exIn    = 0.5;                          % External input generated by feature perception
postCon = nan(Agents*4,length(stim));   % Assign some memory for the output
postInc = nan(Agents*4,length(stim));
for a   = 1 : Agents*4                  % Cycle through each agent...
    
    for s   = 1 : length(stim)          % ...and each IAT stimulus category
        
        % Compute the output firing rate of the network in response to that
        % stimulus category
        [~,r_out]       = HopfieldFunction(dur,ACh,k,w{a},stim(s),exIn);
        
        % Then store the total input to the motor response populations of
        % the drift diffusion network for congruent and incongruent blocks
        % separately
        postCon(a,s)    = r_out(1,end)+r_out(5,end)-r_out(2,end)-r_out(6,end);
        postInc(a,s)  	= r_out(1,end)+r_out(6,end)-r_out(2,end)-r_out(5,end);
        r_total(a,s,2)	= sum(r_out(:,end));
        clear r_out
    end
    
end
postCon     = (abs(postCon) - exIn + 0.05) .* repmat([1 -1 1 -1],Agents*4,1);
postInc     = (abs(postInc) - exIn + 0.05) .* repmat([1 -1 -1 1],Agents*4,1);
clear a s


%  Next, simulate the post-IVR IAT using a drift diffusion model with 
%  sensory evidence values for congruent and incongruent blocks taken from 
%  above
disp('Simulating the post-IVR IAT...')
postRTs     = nan(Agents*4,2);          % Assign some memory for the output
for a       = 1 : Agents*4
    
    % First, simulate RTs and error rates for the congruent block
    conRT   = nan(trials*4,1);
    error   = nan(trials*4,1);
    for s   = 1 : length(stim)
        [~,conRT((s-1)*trials+1:s*trials),error((s-1)*trials+1:s*trials)] = DriftDiffusionFunction(postCon(a,s),trials,false);
    end
    allRTs{a,3}         = conRT;
    allErr{a,3}         = error;
    
    % Correct the RTs for error trials
    conRT(error==1)     = nanmean(conRT) + 0.6; clear error
    
    % Then, simulate RTs and error rates for the incongruent block
    incRT   = nan(trials*4,1);
    error   = nan(trials*4,1);
    for s   = 1 : length(stim)
        [~,incRT((s-1)*trials+1:s*trials),error((s-1)*trials+1:s*trials)] = DriftDiffusionFunction(postInc(a,s),trials,false);
    end
    allRTs{a,4}         = incRT;
    allErr{a,4}         = error;
    
    % Correct the RTs for error trials
    incRT(error==1)     = nanmean(incRT) + 0.6; clear error
    
    % Finally, compute the IAT from the mean reaction times in each block
    postRTs(a,1)      	= nanmean(conRT);
    postRTs(a,2)    	= nanmean(incRT);
    IAT(a,2)            = (nanmean(incRT) - nanmean(conRT)) / nanstd([incRT ; conRT]); clear incRT conRT
end
clear a


%  Finally, plot the change in IAT across conditions (Figure 3C)
disp('Plotting the change in IAT induced by the IVR experience for each group...')
diffIAT     = IAT(:,2) - IAT(:,1);
figure
bar(accumarray(condition',diffIAT,[4 1],@mean))
hold on
errorbar(accumarray(condition',diffIAT,[4 1],@mean),accumarray(condition',diffIAT,[4 1],@std)./sqrt(histc(condition,1:4))','k.','LineWidth',3)
hold off
xlabel('Condition','FontSize',32)
ylabel('Delta IAT','FontSize',32)
set(gca,'xtick',[1:4],'Xticklabel',{'EL','ED','EA','NE'})
title('Simulated Data','FontSize',48)
axis square

%  ...and collate the data as output
Conditions  = {'EL','ED','EA','NE'};
Key         = {'Condition','pre-IVR IAT','post-IVR IAT','delta IAT'};
ModelData   = [condition' IAT diffIAT];


end


function[Weights,OutputRates] = HopfieldFunction(SimLength,ACh,k,Weights,Stimulus,Stim_Strength)
%% Function to simulate a simple auto-associative Hopfield network
%  Rachel Bedder and Daniel Bush, UCL (2017)
%  r.bedder@ucl.ac.uk, drdanielbush@gmail.com
%
%  Inputs:
%  SimLength        = length of simulation (ms)
%  ACh              = abstract neuromodulator permitting plasticity (1) vs
%                     recurrent currents (0)
%  k                = learning rate
%  Weights          = initial synaptic weight matrix
%  Stimulus         = indices of externally stimulated neurons
%  Stim_Strength    = strength of external excitation


%% Set parameters
Tau_r           = 10;       % Neuron time constant (ms)
r_max           = 10;       % Maximum firing rate (Hz)
r_t             = 5;        % Firing rate threshold (Hz)
wlim            = 0.075;    % Weight limit (au)


%% Establish connectivity and external input
N               = size(Weights,1);
if size(Weights,2) ~=N
    error('Weight matrix must be square...')
end
Connectivity    = ones(N,N);
for i           = 1 : N
    Connectivity(i,i)   = 0;
end
clear i
ExternalInput   = zeros(N,1);
ExternalInput(Stimulus) = Stim_Strength;


%% Assign memory for the output
OutputRates     = zeros(N,SimLength);


%% Run network dynamics
for t           = 1 : SimLength
    
    % Compute recurrent excitation
    RecurrentInput      = (1 - ACh) * sum(repmat(OutputRates(:,t),1,N) .* Connectivity .* Weights)';
    
    % Compute the value of the transfer function
    Transfer            = ExternalInput + RecurrentInput; clear RecurrentInput
    Transfer(Transfer > r_max)  = r_max;
    
    % Use this to calculate the output firing rate of the neuron
    OutputRates(:,t+1)  = OutputRates(:,t) + (1/Tau_r) * (-OutputRates(:,t) + Transfer); clear Transfer
    
    % Then update the synaptic weights based on input and output rates with
    % a Hebbian learning rule
    ri_rj               = repmat(OutputRates(:,t+1),1,N) .* repmat(OutputRates(:,t+1)',N,1) .* Connectivity;
    Weights             = Weights + ACh.* k .* ri_rj; clear ri_rj
    Weights(Weights>wlim)       = wlim;
    
end
clear t
end


function[pop,RT,error] = DriftDiffusionFunction(coh,iters,plot_data)
%% Code to simulate a mean field model of binary decision making
%  Adapted from Wong KF, Huk AC, Shadlen M N, Wang XJ (2007) Neural
%  circuit dynamics underlying accumulation of time-varying evidence during
%  perceptual decision making. Frontiers in Computational Neuroscience
%
%  Rachel Bedder and Daniel Bush, UCL (2017)
%  r.bedder@ucl.ac.uk, drdanielbush@gmail.com
%
%  Inputs : coh             Strength of inputs (equivalent to moving dot coherence, vary between -1 and 1)
%           iters           Number of iterations of the mean-field model to simulate
%           plot_data       Plot the dynamic firing rates (0 / 1)?
%  Outputs: pop             Which population was decided upon (1 / 2)?
%           RT              Reaction time (s)


%% First, initialise the simulation parameters
%  Firing rate parameters
a       = 270;                      % Gain factor (Hz / nA)
b       = 108;                      % Hz
d       = 0.154;                    % s

%  NMDA conductance parameters
Tau_s   = 60;                       % Time constant (ms)
gamma_s = 0.641;                    % dimensionless

%  Synaptic interaction parameters
Jll     = 0.3725;                   % Recurrent excitation strength in left population (nA)
Jrr     = Jll;                      % Recurrent excitation strength in right population (nA)
Jlr     = 0.1137;                   % Inhibitory coupling strength between left and right populations (nA)
Jrl     = Jlr;                      % Inhibitory coupling strength between right and left populations (nA)

%  Noise parameters
Io      = 0.3297;                   % Mean noise input (nA)
So      = 0.009;                    % Standard deviation of noise (nA)
To      = 2;                        % Time constant (ms)

%  Input parameters
Jext    = 1.1e-3;                   % Synaptic strength of external input (nA/Hz)
mu_o    = 30;                       % Firing rate for zero coherence (Hz)
f       = 0.45;                     % Firing rate coherence gain (dimensionless)
targOn  = 1000;                     % Time at which to present targets (ms)
stimOn  = 3000;                     % Time at which to present stimulus (ms)
Tau_ad  = 40;                       % Time constant of adaptation (ms)

%  Simulation parameters
dt      = 0.5;                      % Time step (ms)
t_max   = 5000;                     % Simulation length (s)
thresh  = 55;                       % Threshold for response to be made (Hz)


%% Assign memory for the dynamics and output
sL      = 0.1*ones(iters,1);        % NMDA gating variable for left population
sR      = 0.1*ones(iters,1);        % NMDA gating variable for right population
Il      = zeros(iters,1);           % Synaptic currents to left population (nA)
Ir      = zeros(iters,1);           % Synaptic currents to right population (nA)
Iol     = zeros(iters,1);           % Noise input to left population (nA)
Ior     = zeros(iters,1);           % Noise input to right population (nA)
Iin_l   = 0;                        % External input to left population (nA)
Iin_r   = 0;                        % External input to right population (nA)
Itarg   = 0;                        % Input from visual target (nA)
tvec    = dt:dt:t_max;              % Time base (ms)
rates   = nan(iters,t_max/dt,2);    % Memory for the firing rates of each population (Hz)


%% Run the dynamics
for t   = 1 : length(tvec)
    
    % Compute the input from the visual target and visual stimuli (moving dots)
    Itarg   = (tvec(t)>=targOn && tvec(t)<stimOn) * Jext * (50 + 100 * exp(-(tvec(t)-targOn)/Tau_ad));
    Itarg   = Itarg + (tvec(t) >= stimOn) * Jext * (6 + 44 * exp(-(tvec(t)-stimOn)/Tau_ad));
    Iin_l   = (tvec(t) >= (stimOn+100)) * Jext * mu_o * (1 - f*coh);
    Iin_r   = (tvec(t) >= (stimOn+100)) * Jext * mu_o * (1 + f*coh);
    
    % Compute the noise input to each population
    Iol     = Iol + ( -(Iol - Io) + wgn(iters,1,1)*sqrt(To)*So) * (dt / To);
    Ior     = Ior + ( -(Ior - Io) + wgn(iters,1,1)*sqrt(To)*So) * (dt / To);
    
    % Compute the total synaptic current input to each population
    Il      = Jll*sL - Jlr*sR + Iin_l + Itarg + Iol;
    Ir      = Jrr*sR - Jrl*sL + Iin_r + Itarg + Ior;
    
    % Compute the firing rates of each population (constrain to be
    % non-negative)
    rl      = (a.*Il -b) ./ (1 - exp(-d.*(a.*Il -b)));
    rr      = (a.*Ir -b) ./ (1 - exp(-d.*(a.*Ir -b)));
    rl(rl<0)    = 0;  rr(rr<0)    = 0;
    
    % Compute the NMDA gating variable for each population
    sL      = sL + (-sL/Tau_s + (1-sL)*gamma_s.*rl/1000) * dt;
    sR      = sR + (-sR/Tau_s + (1-sR)*gamma_s.*rr/1000) * dt;
    
    % Log the firing rates
    rates(:,t,:)    = cat(3,rl,rr);
    
end
clear t


%% Identify the reaction time and plot the output
RT          = (rates>=thresh).*repmat(tvec,[iters 1 2]);
RT(RT==0)   = nan;
RT          = squeeze(min(RT,[],2));
pop         = max(~isnan(RT).*repmat([1 2],iters,1),[],2);
RT          = (nanmean(RT,2)-stimOn)/1000;  % Reaction time (s)
if plot_data
    show    = ceil(iters*rand);
    plot(tvec/1000,squeeze(rates(show,:,:)),'LineWidth',2)
    hold on
    plot(tvec/1000,thresh*ones(size(tvec)),'k--')
    scatter(stimOn/1000+RT(show,1),thresh,100,'r*','LineWidth',3)
    hold off
    xlabel('Time (s)','FontSize',18)
    ylabel('Firing rate (Hz)','FontSize',18)
    [~,objh,~,~]    = legend({'Left Response','Right Response'},'FontSize',18,'Location','NorthWest');
    set(objh,'LineWidth',3)
    set(gca,'FontSize',14)
    title(['Iteration ' int2str(show) ', RT = ' num2str(RT(show,1),3) 's'],'FontSize',18)
    clear legh objh outh outm
end


%% Compute error rate
error       = NaN(iters,1);
if coh < 0
    error(pop==1)=0;
    error(pop==2)=1;
elseif coh > 0
    error(pop==1)=1;
    error(pop==2)=0;
end

end
