# Supplementary material for: A mechanistic account of bodily resonance and implicit bias
Source: Cognition. 2019 Mar;184:1–10. doi: 10.1016/j.cognition.2018.11.010 (PMC6346146; doi:10.1016/j.cognition.2018.11.010)
Supplement: Supplementary data 3 [file mmc3.m]

function[Ests,t_out,s_out]  = Figure3C_Code()
%% Script to simulate data and generate Figure 3C
%  Rachel Bedder and Daniel Bush, UCL (2017)
%  r.bedder@ucl.ac.uk, drdanielbush@gmail.com

%  First, simulate multiple agents with twenty arbitrary features from a
%  total of forty possible features encoded by neurons in the self-image 
%  network, and learn the associations between those features in the 
%  Hopfield network
N       = 40;                                   % Total number of neurons
image   = 1 : 20;                               % Neurons encoding self-image (first neuron 
                                                % encodes self-esteem, the rest are arbitrary features)
k       = 2e-5;                                 % Learning rate
exIn    = 0.5;                                  % External input generated by feature perception
Ests    = [0.3 0.4 0.5];                        % Levels of self-esteem to simulate (one for each group)
t_out   = nan(length(image)+1,length(Ests));    % Assign memory for total network output
s_out   = nan(length(image)+1,length(Ests));    % Assign memory for single neuron output

%  Now, cycle through each level of self-esteem...
for est = 1 : length(Ests)
    
    %  ...then simulate the agent's life experience, so that it can encode
    %  assocations between its own self self-image features
    dur     = 10000;                            % Simulation length (ms)
    ACh     = 1;                                % Learning toggle (Learning on, retrieval off)
    w       = zeros(N,N);                       % Initial synaptic weight matrix
    [w,~] 	= HopfieldFunction(dur,ACh,k,w,image,[Ests(est) exIn*ones(1,19)]);
    
    %  Finally, simulate the agent perceiving other agents with varying 
    %  degrees of overlap with their own self-image features, and measure 
    %  'bodily resonance' as either the total output firing rate of the
    %  self-image network, or the firing rate of a single neuron that
    %  encodes part of the agent's self-image
    dur     = 1000;                             % Simulation length (ms)
    ACh     = 0;                                % Learning toggle (Learning off, retrieval on)    
    for sim = 1 : length(image)+1               % For each degree of overlap
        features 	= image(end)+2-sim : image(end)+length(image)-sim+1;
        [~,r_out]   = HopfieldFunction(dur,ACh,k,w,features,exIn);
        t_out(sim,est)	= sum(r_out(:,end));
        s_out(sim,est)  = r_out(1,end); clear r_out
    end
    clear sim w
    
end
clear est

%  Then plot the change in bodily resonance as a function of self-esteem
%  and overlap with self-image (Figure 3C)...
subplot(1,2,1)
hold on
for i = 1 : size(t_out,2)
    plot((0:length(image)-1)./length(image),t_out(1:end-1,i),'LineWidth',3)
end
clear i
hold off
axis square
xlabel('Overlap with Self-image','FontSize',36)
ylabel('Total Output Firing Rate (Hz)','FontSize',36)
set(gca,'FontSize',18)
leg	= legend({num2str(Ests(1)),num2str(Ests(2)),num2str(Ests(3))},'Location','NorthWest');
title(leg,'Self-Esteem'); clear leg

subplot(1,2,2)
hold on
for i = 1 : size(s_out,2)
    plot((0:length(image)-1)./length(image),s_out(1:end-1,i),'LineWidth',3)
end
clear i
hold off
axis square
xlabel('Overlap with Self-image','FontSize',36)
ylabel('Single Unit Firing Rate (Hz)','FontSize',36)
set(gca,'FontSize',18)
leg	= legend({num2str(Ests(1)),num2str(Ests(2)),num2str(Ests(3))},'Location','NorthWest');
title(leg,'Self-Esteem'); clear leg

end


function[Weights,OutputRates] = HopfieldFunction(SimLength,ACh,k,Weights,Stimulus,Stim_Strength)
%% Function to simulate a simple auto-associative Hopfield network
%  Rachel Bedder and Daniel Bush, UCL (2017)
%  r.bedder@ucl.ac.uk, drdanielbush@gmail.com
%
%  Inputs:
%  SimLength        = length of simulation (ms)
%  ACh              = abstract neuromodulator permitting plasticity (1) vs
%                     recurrent currents (0)
%  k                = learning rate
%  Weights          = initial synaptic weight matrix
%  Stimulus         = indices of externally stimulated neurons
%  Stim_Strength    = strength of external excitation


%% Set parameters
Tau_r           = 10;       % Neuron time constant (ms)
r_max           = 10;       % Maximum firing rate (Hz)
r_t             = 5;        % Firing rate threshold (Hz)
wlim            = 0.075;    % Weight limit (au)


%% Establish connectivity and external input
N               = size(Weights,1);
if size(Weights,2) ~=N
    error('Weight matrix must be square...')
end
Connectivity    = ones(N,N);
for i           = 1 : N
    Connectivity(i,i)   = 0;
end
clear i
ExternalInput   = zeros(N,1);
ExternalInput(Stimulus) = Stim_Strength;


%% Assign memory for the output
OutputRates     = zeros(N,SimLength);


%% Run network dynamics
for t           = 1 : SimLength
    
    % Compute recurrent excitation
    RecurrentInput      = (1 - ACh) * sum(repmat(OutputRates(:,t),1,N) .* Connectivity .* Weights)';
    
    % Compute the value of the transfer function
    Transfer            = ExternalInput + RecurrentInput; clear RecurrentInput
    Transfer(Transfer > r_max)  = r_max;
    
    % Use this to calculate the output firing rate of the neuron
    OutputRates(:,t+1)  = OutputRates(:,t) + (1/Tau_r) * (-OutputRates(:,t) + Transfer); clear Transfer
    
    % Then update the synaptic weights based on input and output rates with
    % a Hebbian learning rule
    ri_rj               = repmat(OutputRates(:,t+1),1,N) .* repmat(OutputRates(:,t+1)',N,1) .* Connectivity;
    Weights             = Weights + ACh.* k .* ri_rj; clear ri_rj
    Weights(Weights>wlim)       = wlim;
    
end
clear t
end
