# Supplementary material for: A mechanistic account of bodily resonance and implicit bias
Source: Cognition. 2019 Mar;184:1–10. doi: 10.1016/j.cognition.2018.11.010 (PMC6346146; doi:10.1016/j.cognition.2018.11.010)
Supplement: Supplementary data 4 [file mmc4.csv]

Condition	pre-IVR IAT	post-IVR IAT	delta IAT
EL	0.36	0.52	0.17
ED	0.47	0.44	-0.03
EA	0.73	0.4	-0.32
NE	0.57	0.6	0.03
EL	0.77	0.55	-0.23
ED	0.29	0.24	-0.05
EA	0.6	0.37	-0.24
NE	0.33	0.37	0.05
EL	0.22	0.55	0.33
ED	0.72	0.42	-0.3
EA	0.49	0.46	-0.02
NE	0.64	0.55	-0.09
EL	0.58	0.71	0.13
ED	0.43	0.15	-0.28
EA	0.65	0.48	-0.18
NE	0.59	0.73	0.14
EL	0.44	0.56	0.12
ED	0.55	0.62	0.07
EA	0.46	0.62	0.15
NE	0.83	0.33	-0.5
EL	0.33	0.61	0.28
ED	0.74	0.42	-0.32
EA	0.5	0.76	0.26
NE	0.37	0.54	0.17
EL	0.55	0.72	0.17
ED	0.71	0.39	-0.32
EA	0.39	0.41	0.02
NE	0.57	0.33	-0.24
EL	0.31	0.26	-0.05
ED	0.43	0.48	0.04
EA	0.43	0.6	0.17
NE	0.62	0.64	0.01
EL	0.66	0.6	-0.06
ED	0.25	0.27	0.02
EA	0.58	0.33	-0.25
NE	0.52	0.44	-0.07
EL	0.36	0.48	0.12
ED	0.47	0.47	0
EA	0.39	0.51	0.12
NE	0.44	0.47	0.03
EL	0.36	0.7	0.34
ED	0.39	0.41	0.01
EA	0.27	0.62	0.35
NE	0.47	0.32	-0.16
EL	0.5	0.65	0.16
ED	0.62	0.5	-0.12
EA	0.56	0.6	0.04
NE	0.39	0.52	0.13
EL	0.44	0.46	0.02
ED	0.25	0.48	0.23
EA	0.66	0.36	-0.3
NE	0.38	0.69	0.32
EL	0.4	0.54	0.14
ED	0.53	0.34	-0.19
EA	0.42	0.31	-0.11
NE	0.67	0.39	-0.27
EL	0.45	0.6	0.15
ED	0.79	0.17	-0.62
EA	0.51	0.34	-0.18
NE	0.54	0.59	0.05
