# Supplementary material for: A mechanistic account of bodily resonance and implicit bias
Source: Cognition. 2019 Mar;184:1–10. doi: 10.1016/j.cognition.2018.11.010 (PMC6346146; doi:10.1016/j.cognition.2018.11.010)
Supplement: Supplementary data 5 [file mmc5.csv]

Self-esteem	pre-IVR IAT	post-IVR IAT	delta IAT
0.3	0.488478557	0.313627185	-0.174851372
0.4	0.333625704	0.334289926	0.000664222
0.5	0.686806618	0.505989389	-0.180817229
0.3	0.437479032	0.369102442	-0.068376591
0.4	0.258118067	0.190901176	-0.067216891
0.5	0.548055143	0.473552201	-0.074502943
0.3	0.342196084	0.27799273	-0.064203355
0.4	0.594459566	0.582981526	-0.01147804
0.5	0.77087191	0.349839747	-0.421032163
0.3	0.198236272	0.178076328	-0.020159943
0.4	0.511954507	0.311155325	-0.200799181
0.5	0.482241871	0.173847797	-0.308394074
0.3	0.11890858	0.054885124	-0.064023456
0.4	0.48569392	0.441035613	-0.044658307
0.5	0.545766729	0.542450477	-0.003316251
0.3	0.032929843	0.258534351	0.225604508
0.4	0.500148111	0.205918008	-0.294230104
0.5	0.540685851	0.544574237	0.003888387
0.3	0.06025994	0.229881622	0.169621682
0.4	0.247734936	0.195160533	-0.052574403
0.5	0.62247572	0.101338411	-0.521137309
0.3	0.351880823	0.311179682	-0.040701141
0.4	0.519153251	0.568391751	0.0492385
0.5	0.31269101	0.532950609	0.220259599
0.3	0.354153722	0.2595427	-0.094611022
0.4	0.31145809	0.387393116	0.075935026
0.5	0.493634668	0.451503959	-0.042130709
0.3	0.309879372	0.306157889	-0.003721483
0.4	0.587636823	0.365255366	-0.222381457
0.5	0.460385783	0.431551614	-0.028834168
0.3	0.190291997	0.171613579	-0.018678419
0.4	0.520366811	0.466666144	-0.053700667
0.5	0.509260591	0.425004764	-0.084255827
0.3	0.582282128	0.327971681	-0.254310447
0.4	0.291377012	0.461560523	0.170183511
0.5	0.625890421	0.604231068	-0.021659353
0.3	0.360626589	0.245250768	-0.115375821
0.4	0.329497354	0.235311422	-0.094185933
0.5	0.533371707	0.291291067	-0.24208064
0.3	0.359154432	0.326193824	-0.032960608
0.4	0.320985344	0.488410306	0.167424962
0.5	0.696762957	0.375795189	-0.320967767
0.3	0.014209135	0.10566274	0.091453605
0.4	0.344843306	0.221064791	-0.123778515
0.5	0.742565094	0.340741855	-0.401823239
0.3	0.342361087	0.371528345	0.029167258
0.4	0.586138042	0.318079328	-0.268058714
0.5	0.508778818	0.315554161	-0.193224657
0.3	0.190479714	0.25255162	0.062071905
0.4	0.449705959	0.446453853	-0.003252106
0.5	0.423099432	0.245039257	-0.178060175
0.3	0.169524596	0.260239979	0.090715382
0.4	0.321034423	0.190319024	-0.130715399
0.5	0.509278852	0.555342046	0.046063194
0.3	0.333471173	0.195833439	-0.137637734
0.4	0.219087224	0.212316175	-0.006771049
0.5	0.65063361	0.359832574	-0.290801036
0.3	0.117459285	0.12613259	0.008673305
0.4	0.255308115	0.356221389	0.100913274
0.5	0.415536105	0.342285006	-0.073251099
